# Supplementary material for: Composite HPMC-Gelatin Films Loaded with Cameroonian and Manuka Honeys Show Antibacterial and Functional Wound Dressing Properties
Source: Gels. 2025 Jul 19;11(7):557. doi: 10.3390/gels11070557 (PMC12294384; doi:10.3390/gels11070557)
Supplement: Supplementary file 1 [file gels-11-00557-s001.zip]

Archive with 1 entries (1 files):
- gels-3732742-supplementary.pdf
